# Supplementary material for: Long non-coding RNA long intergenic non-coding 00641 mediates cell progression with stimulating cisplatin-resistance in osteosarcoma cells via microRNA-320d/myeloid cell leukemia-1 axis
Source: Bioengineered. 2022 Mar 10;13(3):7238–52. doi: 10.1080/21655979.2022.2045090 (PMC9208475; doi:10.1080/21655979.2022.2045090)
Supplement: Supplemental Material [file KBIE_A_2045090_SM9594.zip › supplementary/Attachment Survival prognosis raw data.xlsx]

## Sheet: Sheet1
									No.	LINC00641 expression	Months	生存情况
									1	1.89	60	alive
									2	3.64	60	alive
									3	2.18	60	alive
									4	2.02	60	alive
									5	2.86	53	die
									6	2.76	16	die
									7	2.43	23	die
									8	2.25	12	die
									9	1.58	56	die
									10	1.47	45	die
									11	2.92	38	die
									12	1.92	60	alive
									13	2.79	49	die
									14	1.84	60	alive
									15	3.39	60	alive
									16	3.69	60	alive
									17	2.91	36	die
									18	3.5	60	alive
									19	2.17	60	alive
									20	3.43	60	alive
									21	1.78	60	alive
									22	2.65	36	die
									23	2.2	60	alive
									24	2.2	60	alive
									25	3	57	die
									26	2.36	16	die
									27	2.03	60	alive
									28	0.95	36	die
									29	1.56	52	die
									30	2.07	60	alive
									31	3.49	60	alive
									32	2.11	60	alive
									33	2.83	51	die
									34	1.38	26	die
									35	2.67	42	die
									36	1.09	18	die
									37	1.34	23	die
									38	1.79	60	alive
									39	2.41	18	die
									40	1.68	60	alive
									41	2.8	22	die
									42	2.25	10	die
									43	2.58	8	die
									44	1.42	33	die
									45	2.77	46	die
									46	1.92	60	alive
									47	2.98	32	die
									48	1.82	60	alive
									49	1.46	34	die
									50	1.91	60	alive
									51	3.21	60	alive
									52	2.2	8	die
									53	2.11	60	alive
									54	2.5	25	die
									55	1.96	60	alive
									56	3.03	60	alive
									57	3.43	60	alive
									58	2.1	60	alive
